# Supplementary material for: Aspirin Use and Survival Among Patients With Breast Cancer: A Systematic Review and Meta-Analysis
Source: Oncologist. 2023 Jun 26;29(1):e1–e14. doi: 10.1093/oncolo/oyad186 (PMC10769789; doi:10.1093/oncolo/oyad186)
Supplement: oyad186_suppl_Supplementary_Table_1 [file oyad186_suppl_supplementary_table_1.xlsx]

## Sheet: P-values
Variable	Breast cancer-specific death, prediagnostic aspirin	Breast cancer-specific death, prediagnostic aspirin (with Fraser 2014 removed)	All-cause death, prediagnostic aspirin	All-cause death, prediagnostic aspirin (with Fraser 2014 removed)	All-cause death, prediagnostic aspirin (with Zhou 2019 removed)	Recurrence, prediagnostic aspirin	Breast Cancer-Specific death, postdiagnostic aspirin	Breast Cancer-Specific death, postdiagnostic aspirin (with Fraser 2014 removed)	All-cause death, postdiagnostic aspirin	All-cause death, postdiagnostic aspirin (with Fraser 2014 removed)	Recurrence, postdiagnostic aspirin
Study year	n = 11, p = 0.48	n = 10, p = 0.49	n = 9, p = 0.058	n = 8, p = 0.018	n = 8, p = 0.23	n = 6, p = 0.96	n = 11, p = 0.04	N/A	n = 15, p = 0.28	N/A	n = 6, p = 0.82
Sample size	n = 11, p = 0.95	n = 10, p = 0.29	n = 9, p = 0.64	N/A	N/A	n = 6, p = 0.47	n = 11, p = 0.069	N/A	n = 15, p = 0.059	N/A	n = 6, p = 0.7
Stage 1 proportion	n = 7, p = 0.72	n = 6, p = 0.86	n = 6, p = 0.52	n = 5, p = 0.9	N/A	n = 4, p = 0.31	n = 8, p = 0.89	N/A	n = 8, p = 0.5	N/A	n = 3, p = 0.23
Stage 2 proportion	n = 7, p = 0.97	n = 6, p = 0.22	n = 6, p = 0.86	n = 5, p = 0.52	N/A	n = 4, p = 0.72	n = 8, p = 0.88	N/A	n = 9, p = 0.68	N/A	n = 4, p = 0.7
Stage 3 proportion	n = 7, p = 0.98	n = 6, p = 0.47	n = 6, p = 0.74	n = 5, p = 0.57	N/A	n = 4, p = 0.27	n = 8, p = 0.91	N/A	n = 9, p = 0.98	N/A	n = 4, p = 0.6
Stage 4 proportion	n = 5, p<0.0001	n = 4, p = 0.72	n = 4, p = 0.0066	n = 3, p = 0.67	N/A	N/A	n = 6, p<0.0001	n = 5, p = 0.35	n = 5, p<0.0001	n = 4, p = 0.34	N/A
Age	n = 7, p = 0.69	n = 6, p = 0.67	n = 7, p = 0.47	n = 6, p = 0.53	N/A	n = 5, p = 0.33	n = 6, p = 0.66	n = 5, p = 0.99	n = 8, p = 0.3	N/A	n = 4, p = 0.054
Menopause status	n = 3, p = 0.73	N/A	n = 4, p = 0.37	N/A	N/A	n = 3, p = 0.14	n = 4, p = 0.7	N/A	n = 5, p = 0.58	N/A	n = 4, p = 0.48
Grade 1 proportion	n = 6, p = 0.74	n = 5, p = 0.59	n = 7, p = 0.54	n = 6, p = 0.54	N/A	n = 4, p= 0.6	n = 5, p = 0.69	N/A	n = 7, p = 0.57	N/A	N/A
Grade 2 proportion	n = 6, p = 0.81	n = 5, p = 0.36	n = 7, p = 0.0009	n = 6, p = 0.0019	n = 6, p = 0.10	n = 4, p = 0.12	n = 5, p = 0.66	N/A	n = 7, p = 0.79	N/A	N/A
Grade 3 proportion	n = 6, p = 0.63	n = 5, p = 0.63	n = 7, p = 0.38	n = 6, p = 0.39	N/A	n = 4, p = 0.93	n = 5, p = 0.64	N/A	n = 7, p = 0.74	N/A	N/A
Never smokers	n = 5, p = 0.46	N/A	n = 3, p = 0.0052	N/A	N/A	N/A	n = 3, p = 0.42	N/A	n = 3, p = 0.21	N/A	N/A
Past smokers	n = 5, p = 0.64	N/A	n = 3, p = 0.23	N/A	N/A	N/A	n = 3, p = 0.36	N/A	n = 3, p = 0.32	N/A	N/A
Current smokers	n = 6, p = 0.82	N/A	n = 4, p = 0.87	N/A	N/A	N/A	n = 3, p = 0.72	N/A	n = 3, p = 0.74	N/A	N/A
ER pos proportion	n = 6, p = 0.8	N/A	n = 6, p = 0.91	N/A	N/A	n = 4, p = 0.26	n = 7, p = 0.73	N/A	n = 8, p = 0.16	N/A	n = 4, p = 0.47
PR pos proportion	n = 3, p = 0.49	N/A	n = 4, p = 0.38	N/A	N/A	N/A	n = 3, p = 0.13	N/A	n = 5, p = 0.72	N/A	N/A
HER2 pos	n = 5, p = 0.70	N/A	n = 6, p = 0.32	N/A	n = 5, p = 0.018	n = 4, p = 0.66	n = 4, p = 0.72	N/A	n = 5, p = 0.86	N/A	N/A
Hormone Receptor	N/A	N/A	n = 3, p = 0.079	N/A	N/A	N/A	N/A	N/A	n = 4, p = 0.09	N/A	N/A
Radiotherapy	n = 6, p = 0.93	N/A	n = 6, p <0.0001	n = 5, p = 0.0003	n = 5, p = 0.0004. Note removing F + Z led to n = 4, p = 0.0044	n = 6, p = 0.44	n = 6, p = 0.55	N/A	n = 8, p = 0.77	N/A	n = 5, p = 0.53
Chemotherapy	n = 6, p = 0.36	N/A	n = 6, p = 0.55	N/A	n = 5, p = 0.012	n = 6, p = 0.33	n = 7, p = 0.56	N/A	n = 10, p = 0.92	N/A	n = 5, p = 0.22
Hormone therapy	n = 4, p = 0.6	N/A	n = 5, p = 0.85	N/A	N/A	n = 6, p = 0.51	n = 5, p = 0.39	N/A	n = 5, p = 0.8	N/A	n = 3, p = 0.45
Surgery	n = 4, p = 0.15	N/A	n = 5, p = 0.6	N/A	N/A	n = 4, p = 0.51	n = 5, p = 0.23	N/A	n = 7, p = 0.8	N/A	n = 3, p = 0.054
Proportion White	n = 4, p = 0.65	N/A	n = 4, p = 0.0054	N/A	n = 3, p = 0.042	n = 3, p = 0.66	N/A	N/A	n = 5, p = 0.089	N/A	n = 4, p = 0.079
Proportion Black	n = 3, p = 0.54	N/A	n = 3, p = 0.022	N/A	N/A	n = 3, p = 0.63	N/A	N/A	n = 4, p = 0.0026	N/A	n = 4, p = 0.15
Proportion Asian	N/A	N/A	N/A	N/A	N/A	N/A	N/A	N/A	n = 3, p = 0.76	N/A	n = 3, p = 0.6
Node positivity	n = 5, p = 0.16	N/A	n = 6, p = 0.76	N/A	N/A	n = 3, p = 0.13	n = 4, p = 0.0002	N/A	n = 6, p = 0.53	N/A	n = 4, p = 0.28
BMI <25	n = 3, p = 0.64	N/A	n = 4, p = 0.74	N/A	N/A	n = 3, p = 0.19	n = 3, p = 0.092	N/A	n = 4, p = 0.2	N/A	n = 3, p = 0.13
BMI 25-30	n = 3, p = 0.77	N/A	n = 4, p = 0.56	N/A	N/A	n = 3, p = 0.11	N/A	N/A	n = 3, p = 0.68	N/A	N/A
BMI >30	n = 3, p = 0.69	N/A	n = 4, p = 0.18	N/A	N/A	n = 3, p = 0.5	N/A	N/A	n = 3, p = 0.88	N/A	N/A
Followup length	n = 7, p = 0.67	N/A	n = 6, p = 0.46	N/A	N/A	n = 6, p = 0.51	n = 8, p = 0.14	N/A	n = 11, p = 0.93	N/A	n = 5, p = 0.9
Low dose aspirin %	n = 6, p = 0.16	N/A	n = 3, p = 0.2	N/A	N/A	N/A	n = 6, p = 0.93	N/A	n = 7, p = 0.87	N/A	N/A
	Supplementary Table I: the number of studies included, and the P-value for correlation, of all variables assessed via meta-regression
